# Supplementary material for: Anti-Obesity Effect of α-Cubebenol Isolated from Schisandra chinensis in 3T3-L1 Adipocytes
Source: Biomolecules. 2021 Nov 8;11(11):1650. doi: 10.3390/biom11111650 (PMC8615670; doi:10.3390/biom11111650)
Supplement: Supplementary file 1 [file biomolecules-11-01650-s001.zip]

Archive with 1 entries (1 files):
- biomolecules-1391696-supplementary.pdf
